# Supplementary material for: Analysis of prognostic genes in the tumor microenvironment of lung adenocarcinoma
Source: PeerJ. 2020 Jul 23;8:e9530. doi: 10.7717/peerj.9530 (PMC7382940; doi:10.7717/peerj.9530)
Supplement: Supplemental Information 2 [file peerj-08-9530-s002.xlsx]

## Sheet: Sheet1
Terms	HR	coef	95% CI lower	95% CI upper	Z	P value
ACSM5	0.802579	-0.219925	-0.321727	-0.118122	-4.23413	2.29441e-05
CD40LG	0.80835	-0.21276	-0.314419	-0.1111	-4.10194	4.09706e-05
CLEC17A	0.814549	-0.205121	-0.304018	-0.106224	-4.06514	4.80039e-05
STAP1	0.829127	-0.187382	-0.278465	-0.0963001	-4.03221	5.52552e-05
MS4A1	0.882664	-0.124811	-0.186909	-0.0627123	-3.93931	8.17167e-05
KLRB1	0.805905	-0.215789	-0.323167	-0.108411	-3.93878	8.18975e-05
CCR6	0.79468	-0.229815	-0.346453	-0.113178	-3.86179	0.000112558
PTGDS	0.837573	-0.177247	-0.26893	-0.0855634	-3.7891	0.000151192
CD200R1	0.794839	-0.229616	-0.34863	-0.110602	-3.78139	0.000155957
TLR10	0.837144	-0.177759	-0.270419	-0.0850988	-3.75999	0.000169919
CCR2	0.820815	-0.197457	-0.30054	-0.0943744	-3.75435	0.000173793
CD5	0.815371	-0.204113	-0.310876	-0.0973492	-3.7471	0.00017889
FCRL1	0.857236	-0.154043	-0.235068	-0.0730169	-3.7262	0.000194386
TRAF3IP3	0.789944	-0.235794	-0.359948	-0.111639	-3.72236	0.000197371
IL16	0.778234	-0.250729	-0.383074	-0.118383	-3.71315	0.000204699
P2RX1	0.814108	-0.205662	-0.315228	-0.096096	-3.67897	0.00023418
IKZF3	0.830209	-0.186078	-0.285706	-0.0864494	-3.66066	0.000251565
INSL4	1.08193	0.0787419	0.0363317	0.121152	3.63901	0.000273683
CD1C	0.870268	-0.138954	-0.214707	-0.0632008	-3.59516	0.000324189
CD19	0.883577	-0.123777	-0.191702	-0.0558528	-3.5716	0.000354802
HPGDS	0.860981	-0.149682	-0.232222	-0.067143	-3.55433	0.000378943
WDFY4	0.837752	-0.177033	-0.274868	-0.0791978	-3.54656	0.000390298
LY9	0.815889	-0.203477	-0.315997	-0.090957	-3.54433	0.000393613
IGJ	0.872066	-0.13689	-0.213865	-0.0599143	-3.48551	0.000491195
SCN7A	0.880158	-0.127653	-0.199462	-0.0558451	-3.48422	0.000493571
P2RY13	0.830077	-0.186237	-0.291004	-0.0814696	-3.48408	0.000493828
CXorf21	0.806426	-0.215143	-0.336349	-0.093936	-3.47895	0.000503384
CD79A	0.869228	-0.14015	-0.219127	-0.061173	-3.47808	0.000505013
TNFRSF13B	0.860177	-0.150617	-0.235613	-0.0656209	-3.47315	0.000514395
BLK	0.878443	-0.129605	-0.202881	-0.0563286	-3.46662	0.000527038
SLAMF1	0.826917	-0.190051	-0.298502	-0.0815997	-3.43466	0.000593297
FAIM3	0.816981	-0.202139	-0.317738	-0.0865396	-3.42723	0.000609777
CD1E	0.884118	-0.123164	-0.193734	-0.052594	-3.42067	0.000624665
FCRLA	0.878946	-0.129032	-0.203166	-0.0548966	-3.41131	0.000646522
KIAA0125	0.876451	-0.131875	-0.207873	-0.0558765	-3.401	0.000671399
ACAP1	0.825129	-0.192216	-0.303044	-0.081387	-3.39926	0.000675676
SIGLECP3	0.842681	-0.171167	-0.269942	-0.072392	-3.39642	0.000682736
COL29A1	0.873459	-0.135294	-0.213395	-0.0571923	-3.39522	0.000685747
P2RY8	0.810321	-0.210324	-0.332637	-0.0880118	-3.37029	0.0007509
HLA-DPB1	0.840129	-0.1742	-0.275875	-0.0725242	-3.35799	0.000785117
CD1B	0.875702	-0.132729	-0.210519	-0.0549395	-3.3442	0.000825205
HLA-DQB2	0.892518	-0.113708	-0.180373	-0.0470436	-3.34306	0.000828613
ZNF831	0.839932	-0.174434	-0.276965	-0.0719039	-3.33447	0.000854618
CD79B	0.848135	-0.164716	-0.262376	-0.0670555	-3.30572	0.000947334
ITGAL	0.815007	-0.204559	-0.32587	-0.0832475	-3.30495	0.000949925
SIGLEC6	0.856772	-0.154583	-0.246663	-0.0625034	-3.29038	0.00100053
RASGRP2	0.832143	-0.183751	-0.293366	-0.0741352	-3.28553	0.00101791
MEI1	0.834769	-0.1806	-0.289328	-0.0718713	-3.25553	0.0011318
CHIT1	0.905127	-0.0996798	-0.159903	-0.0394569	-3.24409	0.00117825
DPEP2	0.83147	-0.18456	-0.296428	-0.0726912	-3.23353	0.00122269
AMPD1	0.871626	-0.137395	-0.220942	-0.053847	-3.22317	0.00126778
CASS4	0.834947	-0.180387	-0.290691	-0.0700823	-3.20523	0.00134953
C4orf7	0.915349	-0.0884502	-0.142634	-0.0342663	-3.19946	0.00137686
LILRA4	0.859743	-0.151122	-0.243968	-0.0582754	-3.19014	0.00142202
HLA-DQA1	0.869596	-0.139727	-0.225604	-0.0538492	-3.18895	0.00142789
CLEC10A	0.86552	-0.144425	-0.233232	-0.0556173	-3.18743	0.00143543
CLECL1	0.843286	-0.170449	-0.275402	-0.065495	-3.18306	0.00145729
COL6A6	0.885878	-0.121177	-0.195849	-0.0465037	-3.18056	0.0014699
FCRL3	0.876195	-0.132167	-0.213737	-0.0505966	-3.1757	0.00149478
LRMP	0.845637	-0.167665	-0.271476	-0.0638544	-3.16554	0.00154794
FCRL2	0.882818	-0.124636	-0.201871	-0.0474017	-3.16286	0.00156225
CCR4	0.867472	-0.142172	-0.230428	-0.053916	-3.15731	0.0015923
HLA-DMB	0.839324	-0.175159	-0.283964	-0.0663539	-3.15523	0.0016037
SCN2B	0.866109	-0.143744	-0.233036	-0.0544518	-3.15518	0.001604
PAX5	0.883197	-0.124207	-0.201403	-0.0470111	-3.15355	0.00161298
BTK	0.841637	-0.172406	-0.279991	-0.0648216	-3.14088	0.00168443
AMICA1	0.835794	-0.179373	-0.292116	-0.0666305	-3.1183	0.001819
CHRDL1	0.899574	-0.105834	-0.172819	-0.0388496	-3.09669	0.00195692
BTLA	0.84121	-0.172914	-0.282444	-0.063385	-3.0942	0.00197345
MFAP4	0.868062	-0.141493	-0.231146	-0.0518388	-3.09323	0.00197987
CX3CR1	0.874274	-0.134362	-0.220279	-0.0484444	-3.06509	0.00217604
SPIB	0.878833	-0.12916	-0.211756	-0.0465643	-3.06491	0.00217735
MS4A2	0.886288	-0.120713	-0.19798	-0.0434472	-3.06206	0.00219819
FMO2	0.86301	-0.147329	-0.241648	-0.0530095	-3.06151	0.00220227
CD52	0.836439	-0.178602	-0.293143	-0.0640604	-3.05613	0.00224215
HLA-DRA	0.853987	-0.157839	-0.259107	-0.0565716	-3.05487	0.00225159
CXCR5	0.872492	-0.136402	-0.224227	-0.0485767	-3.04403	0.0023343
P2RY14	0.818084	-0.20079	-0.330137	-0.0714426	-3.04251	0.00234611
ADH1B	0.926084	-0.0767899	-0.126295	-0.0272846	-3.04019	0.00236429
PYHIN1	0.848758	-0.163981	-0.269928	-0.0580344	-3.03357	0.00241677
ADAMTS8	0.894368	-0.111638	-0.184122	-0.039154	-3.01869	0.00253873
C5orf20	0.867054	-0.142654	-0.23549	-0.0498178	-3.01172	0.00259771
IRF4	0.866139	-0.14371	-0.237329	-0.0500897	-3.00861	0.00262447
SNX20	0.832396	-0.183447	-0.30296	-0.0639333	-3.00844	0.00262594
TCF21	0.874006	-0.134669	-0.222554	-0.046783	-3.00329	0.00267081
CCR7	0.855624	-0.155924	-0.257715	-0.0541321	-3.00226	0.00267984
CH25H	0.884165	-0.123112	-0.203571	-0.0426523	-2.99896	0.00270904
RGS13	0.863022	-0.147315	-0.243662	-0.0509675	-2.99678	0.00272847
SPN	0.838342	-0.176329	-0.291851	-0.060808	-2.99165	0.00277477
C8orf80	0.864537	-0.145561	-0.240982	-0.050139	-2.98982	0.00279142
KLHL6	0.844009	-0.169592	-0.280878	-0.0583063	-2.98685	0.00281866
CTSG	0.892298	-0.113955	-0.188749	-0.0391617	-2.9862	0.00282471
CD2	0.837123	-0.177785	-0.294588	-0.0609811	-2.98323	0.00285227
HLA-DRB1	0.869884	-0.139396	-0.231223	-0.0475684	-2.97527	0.00292735
HLA-DRB5	0.888728	-0.117964	-0.195723	-0.0402043	-2.97333	0.00294584
SASH3	0.828037	-0.188697	-0.313312	-0.0640822	-2.96786	0.00299882
CD27	0.857604	-0.153612	-0.255136	-0.0520888	-2.96556	0.00302129
ITK	0.855011	-0.156641	-0.260814	-0.0524671	-2.9471	0.0032077
PRKCB	0.838295	-0.176386	-0.293697	-0.059074	-2.94693	0.00320943
GAPT	0.855847	-0.155664	-0.259229	-0.0520993	-2.94594	0.00321973
C1orf186	0.866935	-0.142791	-0.237944	-0.0476381	-2.94122	0.00326927
PLD4	0.879858	-0.127995	-0.213326	-0.0426626	-2.93987	0.00328351
KBTBD8	0.824706	-0.192729	-0.321445	-0.0640131	-2.9347	0.00333873
CD69	0.855744	-0.155783	-0.260276	-0.0512909	-2.92203	0.00347763
KIAA0748	0.859774	-0.151086	-0.253444	-0.0487281	-2.89302	0.00381561
ARHGAP30	0.806009	-0.21566	-0.362261	-0.0690598	-2.88325	0.00393591
NELL2	0.881662	-0.125947	-0.211729	-0.0401653	-2.87767	0.00400621
SFTPC	0.9557	-0.0453112	-0.076253	-0.0143694	-2.87017	0.00410249
CD37	0.841106	-0.173037	-0.291221	-0.0548543	-2.86967	0.00410895
HLA-DOA	0.86765	-0.141967	-0.238937	-0.0449969	-2.86944	0.00411198
HLA-DQB1	0.884545	-0.122682	-0.206693	-0.0386709	-2.86215	0.00420775
PIK3CG	0.860197	-0.150593	-0.253783	-0.0474038	-2.86034	0.00423181
HLA-DPA1	0.862887	-0.147471	-0.248578	-0.0463648	-2.85875	0.00425313
PTPRC	0.84985	-0.162696	-0.274846	-0.0505463	-2.84333	0.0044645
CD22	0.879062	-0.1289	-0.218062	-0.0397381	-2.83349	0.00460424
HDC	0.883172	-0.124236	-0.210359	-0.0381123	-2.82731	0.00469411
CPA3	0.905415	-0.0993615	-0.168243	-0.0304803	-2.82726	0.00469481
FXYD1	0.891251	-0.115129	-0.195005	-0.0352538	-2.82501	0.00472789
DNAJC5B	0.870836	-0.138302	-0.234691	-0.0419126	-2.81221	0.00492027
LAX1	0.872818	-0.136029	-0.230896	-0.0411609	-2.81035	0.00494879
FAM23A	0.858832	-0.152182	-0.258451	-0.0459123	-2.80674	0.00500456
ARHGEF6	0.820114	-0.198311	-0.3368	-0.0598234	-2.80662	0.00500643
FGD2	0.842403	-0.171496	-0.291318	-0.0516748	-2.80523	0.00502812
SIGLEC11	0.862945	-0.147405	-0.250456	-0.0443535	-2.80354	0.0050545
TNFRSF17	0.896399	-0.109369	-0.185864	-0.0328743	-2.80227	0.00507438
SIT1	0.859843	-0.151006	-0.256991	-0.0450202	-2.79251	0.00523006
ST8SIA1	0.856693	-0.154675	-0.263353	-0.045998	-2.78952	0.00527854
C16orf54	0.851262	-0.161035	-0.274213	-0.0478576	-2.78874	0.00529129
ANKRD44	0.852907	-0.159105	-0.270978	-0.0472319	-2.78744	0.00531257
CEACAM21	0.861071	-0.149578	-0.254901	-0.0442561	-2.78353	0.00537702
TLR7	0.860875	-0.149806	-0.255788	-0.0438245	-2.77043	0.00559827
FCER2	0.895338	-0.110554	-0.188806	-0.0323023	-2.76904	0.00562222
POU2AF1	0.895089	-0.110832	-0.189469	-0.0321952	-2.7624	0.00573773
RSPO1	0.872357	-0.136557	-0.233554	-0.0395595	-2.75932	0.00579223
FCER1A	0.915058	-0.0887679	-0.15228	-0.0252564	-2.73937	0.00615563
ARHGAP15	0.847318	-0.165679	-0.284257	-0.0471012	-2.7385	0.0061721
IRF8	0.849847	-0.162699	-0.279204	-0.0461932	-2.73707	0.00619892
P2RY12	0.886401	-0.120586	-0.207195	-0.0339762	-2.72884	0.00635573
CNR2	0.877558	-0.130612	-0.224522	-0.0367017	-2.72595	0.00641166
IL5RA	0.884511	-0.12272	-0.210987	-0.034453	-2.72499	0.00643029
GPR174	0.863951	-0.146239	-0.251743	-0.0407353	-2.71671	0.00659343
CCL17	0.908382	-0.0960908	-0.165552	-0.0266298	-2.71137	0.00670061
ABI3BP	0.88385	-0.123468	-0.212955	-0.0339807	-2.70422	0.00684657
CD226	0.849809	-0.162744	-0.281403	-0.0440838	-2.68812	0.00718557
GVIN1	0.85867	-0.15237	-0.263679	-0.0410609	-2.68298	0.00729701
RTN1	0.876568	-0.131741	-0.228368	-0.0351141	-2.67221	0.00753529
GPR114	0.868509	-0.140978	-0.24456	-0.0373949	-2.66754	0.00764085
RCSD1	0.82763	-0.189189	-0.328717	-0.0496614	-2.65757	0.00787073
CD300LF	0.86918	-0.140205	-0.243687	-0.0367241	-2.65553	0.00791845
SAMD3	0.854827	-0.156857	-0.272686	-0.0410274	-2.65419	0.0079498
TAGAP	0.845887	-0.167369	-0.290998	-0.0437399	-2.6534	0.00796857
TIFAB	0.877351	-0.130848	-0.227892	-0.0338044	-2.6427	0.00822474
C13orf18	0.85833	-0.152766	-0.266262	-0.0392703	-2.63812	0.00833663
GFRA1	0.909444	-0.0949217	-0.165591	-0.0242521	-2.63258	0.00847399
FLJ40330	0.906833	-0.0977967	-0.170964	-0.0246296	-2.61973	0.00879999
ROS1	0.925724	-0.077179	-0.135087	-0.0192714	-2.61223	0.00899529
TPSAB1	0.902115	-0.103014	-0.180498	-0.025529	-2.60572	0.00916823
C7	0.922928	-0.0802046	-0.140597	-0.0198124	-2.60295	0.00924242
C10orf128	0.868018	-0.141543	-0.248483	-0.0346027	-2.59415	0.00948254
PTGDR	0.836834	-0.17813	-0.313057	-0.0432027	-2.58753	0.00966664
CD28	0.860831	-0.149858	-0.264133	-0.0355823	-2.57025	0.0101627
CLEC7A	0.870831	-0.138307	-0.243896	-0.0327192	-2.56731	0.0102491
FAM92B	0.913452	-0.0905244	-0.159916	-0.0211328	-2.55686	0.0105622
DMBT1	0.948328	-0.0530547	-0.0937759	-0.0123335	-2.55359	0.0106619
NLRC4	0.839192	-0.175316	-0.310201	-0.0404305	-2.54744	0.0108516
LOC100233209	0.866062	-0.143799	-0.254463	-0.0331345	-2.54681	0.0108714
RASSF2	0.836864	-0.178093	-0.315153	-0.0410335	-2.54675	0.0108733
CYTIP	0.850491	-0.161942	-0.287353	-0.0365307	-2.53088	0.0113778
SH2D1A	0.873086	-0.135722	-0.241017	-0.0304259	-2.52631	0.0115268
ADAM6	0.90492	-0.0999086	-0.177421	-0.0223963	-2.52627	0.0115279
LILRA1	0.855132	-0.1565	-0.278193	-0.0348062	-2.52054	0.0117174
ABCD2	0.867692	-0.141918	-0.252657	-0.0311801	-2.51182	0.012011
DOCK8	0.837801	-0.176975	-0.315253	-0.0386976	-2.50847	0.0121256
S100P	1.06217	0.0603139	0.0131427	0.107485	2.50605	0.012209
CYSLTR2	0.85821	-0.152906	-0.272545	-0.0332672	-2.50496	0.0122466
GZMK	0.888537	-0.118179	-0.210651	-0.0257069	-2.50483	0.0122511
CSF2RB	0.862692	-0.147698	-0.263601	-0.0317944	-2.49762	0.0125031
PSTPIP1	0.857517	-0.153715	-0.274975	-0.032455	-2.48454	0.0129717
THEMIS	0.875289	-0.133201	-0.238287	-0.0281154	-2.48435	0.0129789
TREM2	0.87295	-0.135876	-0.243725	-0.0280285	-2.46934	0.0135364
CTLA4	0.878455	-0.129591	-0.232554	-0.0266275	-2.46683	0.0136313
HLA-DQA2	0.906885	-0.0977397	-0.175733	-0.0197462	-2.45618	0.0140421
CLEC12A	0.895879	-0.10995	-0.197787	-0.0221128	-2.45338	0.0141521
TRAT1	0.886332	-0.120663	-0.217291	-0.0240349	-2.44748	0.014386
IKZF1	0.858093	-0.153043	-0.275606	-0.0304787	-2.44736	0.0143907
CD1A	0.931593	-0.0708596	-0.127657	-0.0140622	-2.44522	0.0144763
ABCA6	0.884817	-0.122374	-0.220621	-0.0241277	-2.4413	0.0146346
CD48	0.871923	-0.137054	-0.247281	-0.0268269	-2.43698	0.0148106
CCL13	0.908162	-0.0963326	-0.173813	-0.0188523	-2.43686	0.0148155
FLT3	0.878327	-0.129737	-0.234178	-0.0252948	-2.43465	0.0149062
KCNA3	0.899989	-0.105373	-0.190234	-0.0205115	-2.4337	0.0149453
EVI2B	0.857933	-0.153229	-0.276894	-0.0295639	-2.42852	0.0151606
GIMAP8	0.836582	-0.17843	-0.322922	-0.0339388	-2.42033	0.0155065
GIMAP1	0.834397	-0.181046	-0.327769	-0.0343226	-2.41845	0.0155866
INHA	1.06161	0.0597901	0.0111947	0.108385	2.41147	0.0158882
EGR2	0.86533	-0.144645	-0.262488	-0.0268008	-2.40571	0.016141
CCL14	0.908073	-0.0964304	-0.17507	-0.0177908	-2.40337	0.0162447
P2RY10	0.879918	-0.127926	-0.232812	-0.0230412	-2.39053	0.0168241
IL7R	0.900357	-0.104964	-0.191074	-0.0188543	-2.38911	0.0168891
ITGA4	0.848379	-0.164428	-0.299505	-0.0293513	-2.38585	0.0170397
FCRL5	0.913336	-0.0906517	-0.165243	-0.0160601	-2.38196	0.0172208
GIMAP6	0.838389	-0.176273	-0.321368	-0.0311768	-2.3811	0.0172609
OGN	0.920144	-0.0832254	-0.151748	-0.0147031	-2.38052	0.0172881
IL10RA	0.854777	-0.156915	-0.286197	-0.0276337	-2.3789	0.0173642
CPNE5	0.881733	-0.125866	-0.22986	-0.0218721	-2.37219	0.0176832
ASAM	1.1169	0.11056	0.018563	0.202557	2.35544	0.0185007
PRAM1	0.880772	-0.126956	-0.232687	-0.0212251	-2.35342	0.0186016
MS4A7	0.869558	-0.13977	-0.256665	-0.0228745	-2.3435	0.019104
BIN2	0.854724	-0.156977	-0.288402	-0.0255518	-2.34102	0.0192311
TNFAIP8L2	0.866223	-0.143613	-0.26391	-0.023315	-2.33983	0.0192927
C6orf176	1.05115	0.049882	0.00809301	0.091671	2.33954	0.0193076
C7orf58	0.884066	-0.123224	-0.226821	-0.0196264	-2.33128	0.0197388
GPR65	0.861434	-0.149157	-0.274615	-0.0236994	-2.33021	0.0197952
FAM49A	0.860606	-0.150119	-0.276494	-0.0237439	-2.32821	0.0199009
TXLNB	0.879615	-0.128271	-0.236325	-0.0202167	-2.32667	0.0199829
CD3E	0.871453	-0.137594	-0.253562	-0.0216263	-2.32547	0.0200469
NCF1B	0.887378	-0.119484	-0.22026	-0.0187082	-2.32381	0.0201354
MPEG1	0.86691	-0.14282	-0.263575	-0.0220661	-2.31812	0.0204428
TPSB2	0.913546	-0.0904218	-0.166957	-0.0138869	-2.31559	0.0205806
LY86	0.879864	-0.127988	-0.236885	-0.0190914	-2.30358	0.0212463
CCL19	0.923157	-0.0799562	-0.148068	-0.0118445	-2.3008	0.021403
MNDA	0.887304	-0.119567	-0.221535	-0.0175997	-2.29825	0.0215473
CD4	0.859243	-0.151704	-0.281168	-0.0222399	-2.29666	0.0216384
PNOC	0.901563	-0.103626	-0.192144	-0.0151073	-2.29447	0.0217636
CD3G	0.887607	-0.119227	-0.221596	-0.016857	-2.28271	0.0224475
PPP1R16B	0.872878	-0.135959	-0.253113	-0.0188058	-2.27458	0.022931
CRTAM	0.881837	-0.125748	-0.234117	-0.0173796	-2.27429	0.0229483
SLAMF6	0.880233	-0.127568	-0.237939	-0.0171971	-2.26535	0.0234913
CPLX2	1.04413	0.0431843	0.00554438	0.0808242	2.24867	0.0245336
CYSLTR1	0.885305	-0.121823	-0.228323	-0.0153235	-2.24197	0.0249633
PTPN7	0.869618	-0.139701	-0.262	-0.0174023	-2.23885	0.0251654
DOCK2	0.876624	-0.131677	-0.246969	-0.0163851	-2.23851	0.0251877
CD80	0.884634	-0.122581	-0.231014	-0.0141473	-2.21568	0.0267134
LST1	0.881576	-0.126044	-0.237561	-0.0145269	-2.21528	0.0267408
S100B	0.916869	-0.0867906	-0.163683	-0.00989775	-2.21225	0.0269492
GGTA1	0.875037	-0.13349	-0.251956	-0.0150235	-2.20852	0.027208
CLEC4A	0.879549	-0.128346	-0.242396	-0.0142956	-2.20563	0.0274096
C13orf30	0.938864	-0.0630851	-0.119219	-0.00695104	-2.20266	0.0276184
FCN1	0.906126	-0.0985765	-0.186436	-0.0107167	-2.19903	0.0278757
SIGLEC8	0.902453	-0.102639	-0.194389	-0.0108892	-2.19258	0.0283378
MAP1LC3C	0.91469	-0.0891697	-0.169059	-0.00928041	-2.18764	0.0286955
MRC1	0.914387	-0.0895013	-0.169769	-0.00923347	-2.18543	0.0288577
FOLR2	0.899158	-0.106296	-0.202017	-0.0105758	-2.17651	0.029517
LTA	0.883635	-0.123711	-0.235181	-0.0122416	-2.17521	0.0296146
LOC96610	0.917061	-0.0865811	-0.164611	-0.0085517	-2.17477	0.0296475
SCGB1A1	0.962048	-0.0386914	-0.0737066	-0.00367623	-2.16574	0.0303311
ICOS	0.891094	-0.115305	-0.219801	-0.0108089	-2.1627	0.0305644
CR1	0.904884	-0.0999483	-0.190666	-0.00923091	-2.1594	0.0308192
CYTH4	0.864438	-0.145676	-0.277947	-0.0134058	-2.15861	0.0308805
ALOX5AP	0.893648	-0.112443	-0.2146	-0.0102853	-2.1573	0.0309827
TM7SF4	0.909004	-0.0954056	-0.182439	-0.0083717	-2.14849	0.0316748
DARC	0.927946	-0.0747817	-0.143082	-0.00648117	-2.14595	0.0318771
FUT7	0.888795	-0.117888	-0.225792	-0.00998434	-2.14132	0.0322483
LSP1	0.864863	-0.145185	-0.27845	-0.0119189	-2.13526	0.0327399
SLA	0.872421	-0.136484	-0.262484	-0.0104832	-2.12303	0.0337511
LCP1	0.876563	-0.131747	-0.253454	-0.0100392	-2.12163	0.0338685
TNFSF8	0.889887	-0.116661	-0.224458	-0.00886407	-2.12113	0.0339108
CD33	0.888129	-0.118638	-0.228337	-0.00893951	-2.11968	0.0340327
CADM3	0.915991	-0.0877491	-0.168989	-0.00650938	-2.11701	0.0342592
PLA2G2D	0.929671	-0.0729249	-0.140611	-0.0052388	-2.11166	0.0347154
IGSF6	0.889043	-0.117609	-0.226898	-0.00832025	-2.10918	0.0349292
ATP8B4	0.873324	-0.135449	-0.261942	-0.00895594	-2.09873	0.0358404
FGA	1.03874	0.0380048	0.002447	0.0735625	2.09484	0.0361849
CD53	0.875611	-0.132834	-0.25735	-0.00831682	-2.09088	0.0365392
KCNMA1	0.897505	-0.108137	-0.209582	-0.00669126	-2.08924	0.036686
NCKAP1L	0.888367	-0.11837	-0.229536	-0.00720393	-2.08698	0.0368903
RASGRP4	0.879839	-0.128017	-0.248397	-0.00763701	-2.08431	0.0371324
C17orf87	0.900828	-0.10444	-0.202885	-0.00599588	-2.07934	0.0375863
PLEK	0.885011	-0.122155	-0.237371	-0.0069392	-2.07801	0.0377086
IL12RB1	0.882389	-0.125122	-0.243501	-0.00674385	-2.07162	0.0383009
MGC29506	0.923634	-0.0794396	-0.154668	-0.00421096	-2.06967	0.0384829
APOC2	0.920326	-0.0830269	-0.161758	-0.00429528	-2.06689	0.0387444
PPP2R2B	0.888178	-0.118583	-0.231303	-0.00586311	-2.06191	0.0392162
IL21R	0.891386	-0.114977	-0.22454	-0.00541434	-2.05682	0.0397035
P2RX7	0.903428	-0.101559	-0.19885	-0.00426839	-2.04595	0.0407611
EOMES	0.900258	-0.105074	-0.205787	-0.00436051	-2.04482	0.0408723
CD84	0.904859	-0.099976	-0.195994	-0.00395841	-2.04077	0.0412742
LOC84740	0.952515	-0.0486495	-0.0954754	-0.00182362	-2.03629	0.0417208
DOK2	0.882601	-0.124882	-0.245385	-0.00437785	-2.03117	0.0422379
TCL1A	0.926709	-0.0761157	-0.149695	-0.00253677	-2.02754	0.0426075
C19orf59	0.935338	-0.0668473	-0.131991	-0.00170371	-2.01122	0.0443019
NLRP3	0.88774	-0.119077	-0.235835	-0.00231871	-1.99889	0.0456206
LILRB1	0.889929	-0.116614	-0.231385	-0.00184241	-1.99143	0.046434
DCN	0.892552	-0.113671	-0.225938	-0.00140318	-1.98446	0.0472045
EVI2A	0.885034	-0.12213	-0.242854	-0.00140469	-1.98277	0.0473932
NR0B1	1.04386	0.0429218	0.000402245	0.0854414	1.97851	0.0478717
